# Supplementary material for: Metabolic Engineering of Yeasts for the Production of the Triterpene Squalene: Current Status and Future Prospective
Source: Microorganisms. 2025 Oct 22;13(11):2422. doi: 10.3390/microorganisms13112422 (PMC12654689; doi:10.3390/microorganisms13112422)
Supplement: Supplementary file 1 [file microorganisms-13-02422-s001.zip]

Archive with 1 entries (1 files):
- microorganisms-3914535-supplementary.pdf
